# Supplementary material for: Responses of Issatchenkia terricola WJL-G4 upon Citric Acid Stress
Source: Molecules. 2022 Apr 21;27(9):2664. doi: 10.3390/molecules27092664 (PMC9102369; doi:10.3390/molecules27092664)
Supplement: Supplementary file 1 [file molecules-27-02664-s001.zip]

Archive with 1 entries (1 files):
- molecules-1674182-supplementary.pdf
